# Supplementary material for: Late Cenozoic History of the Genus Micromys (Mammalia, Rodentia) in Central Europe
Source: PLoS One. 2013 May 6;8(5):e62498. doi: 10.1371/journal.pone.0062498 (PMC3646007; doi:10.1371/journal.pone.0062498)
Supplement: Table S1 — The non-metrical and basic metrical characteristics of studied samples of Micromys in comparison to available literary data. Part 1: M1 and M2, Part 2: m1 and m2. (MicromysS2table.xls file) (XLSX) [file pone.0062498.s001.xlsx]

## Sheet: Part1 M1
Supporting file S2: The non-metrical and basic metrical characteristics of studied samples of Micromys spp. in comparison to available literary data - Part 1: M1 and M2
		M1L	M1W	t0	t1-2SHAP	t3spur	t6SIZE	t6/9SIZE	t6/9SEP	t9SIZE	t7SIZE	t4/7SEP	t7POS	t12SIZE	t12POS	distMARG	M2L	M2W
		(=D1)	(=D4)														(=D18)	(=D20)
Recent CZ	AVG	1.32208	0.90875	0.208333	2.66667	1.16667	4.33333	3.75	1.375	1.66667	2.91667	3.16667	1.41667	2.45833	2.54167	2.66667	0.88125	0.853333
own data	MIN	1.19	0.84	0	1	0	4	2	0	0	0	1	1	1	1	1	0.8	0.79
	MAX	1.41	0.97	1	4	2	5	5	3	3	4	5	3	4	4	4	1.07	0.91
	n	24	24	24	24	24	24	24	24	24	24	24	24	24	24	24	24	24
Holocene / Vistulian	AVG	1.42	0.94	0	1	1	4	3	2	2	2	3	1	1	1	2	0.94	0.88
(Zazdena)	MIN	1.33	0.9														0.91	0.87
own data	MAX	1.51	0.97														0.97	0.89
	n	2	2	1	1	1	1	1	1	1	1	1	1	1		1	2	2
Csarnóta 2	AVG	1.425	0.925	1.75	2	1.875	3.75	1.875	1.75	3.625	3.25	2.5	3.125	2.25	2.125	3.125
own data	MIN	1.37	0.88	0	1	1	3	1	1	2	2	1	2	1	1	2
	MAX	1.5	0.95	3	3	4	4	3	2	5	4	4	4	4	3	4
	n	8	8	8	8	8	8	8	8	8	8	8	8	8	8	8
Včeláre 6	AVG	1.45583	0.986667	0.5	1.75	1.08333	4.16667	2.66667	2.66667	3.16667	3.66667	4	2.66667	4.41667	2.91667	2.58333	0.94625	0.85625
own data	MIN	1.28	0.9	0	0	1	3	1	2	2	2	2	1	3	2	1	0.86	0.81
	MAX	1.55	1.09	2	4	2	5	4	4	5	5	5	4	5	4	4	0.99	0.9
	n	12	12	12	12	12	12	12	12	12	12	12	12	12	12	12	8	8
Včeláre 6/3	n=1																0.96	0.88
Hohensülzen	AVG	1.325	0.9	0	3	2.5	3.5	2	1	3	3	2.5	2	0.5	1.5	1.5
own data	MIN	1.32	0.84	0	3	2	3	2	1	3	3	2	2	0	1	1
	MAX	1.33	0.96	0	3	3	4	2	1	3	3	3	2	1	2	2
	n	2	2	2	2	2	2	2	2	2	2	2	2	2	2	2
Gundersheim	n=1	1.39	0.92	1	1	1	4	1	1	4	2	3	1	3	4	1	0.89	0.83
Gundersheim - Findling	AVG	1.615	1.06	2.5	1.5	1.5	4	2	1.5	4	4	1.5	5	3	4	4.5
own data	MIN	1.54	1.03	0	1	1	3	1	1	3	3	1	5	3	4	4
	MAX	1.69	1.09	5	2	2	5	3	2	5	5	2	5	3	4	5
	n	2	2	2	2	2	2	2	2	2	2	2	2	2	2	2
Zhevachova Gora 15	AVG	1.47667	0.966667	1	4	1.33333	4.66667	2	3.33333	3.66667	4	3.33333	1.33333	1.33333	2.66667	3.33333
own data	MIN	1.42	0.92	0	3	1	4	1	2	3	4	3	1	1	2	2
	MAX	1.58	1.02	2	5	2	5	3	4	4	4	4	2	2	3	4
	n	3	3	3	3	3	3	3	3	3	3	3	3	3	3	3
Beremend 11	n=1	1.4	1	0	2	1	5	3	2	3	2	5	1	2	3	2
Rembielice Krolewskie 1	n=1	1.6	1.01	0	2	1	4	3	2	4	3	1	3	4	3	3
Rembielice Krolewskie II	n=1	1.46	0.99	0	3	2	4	3	2	3	4	2	3	3	2	3
Kotlovina	n=1	1.54	0.96	0	1	1	4	1	3	4	4	4	2	4	3	4
M.chalceus, Ertemte	AVG	1.40833	0.892778	0.722222	4	1.16667	4.38889	2.16667	3	3.66667	1	0.944444	4.55556	2.22222	2.61111	4.77778	1	0.858333
own data	MIN	1.24	0.78	0	3	1	4	1	2	3	0	0	3	1	1	4	0.96	0.82
comp. Storch (1987)	MAX	1.57	1.03	3	5	2	5	4	4	4	2	2	5	4	4	5	1.05	0.92
	n	18	18	18	18	18	18	18	18	18	18	18	18	18	18	18	6	6
M.praeminutus Sete	AVG	1.625	1.035
Michaux (1969)	MIN	1.59	1
	MAX	1.66	1.07
	n	2	2
M.caesaris, TCH-13	AVG	1.56	0.96	0.5	2	0.5	4	1.5	4	3.5	2	3.5	3	3	2.5	2.5	1	0.9
Minwer-Barakat et al. (2008) *	MIN	1.53	0.94	0	1	0	3	1	3	3	1	3	3	3	2	2	0.97	0.86
	MAX	1.61	0.97	1	3	1	5	2	5	4	3	4	3	3	3	3	1.04	0.93
	n	3	4	2	2	2	2	2	2	2	2	2	2	2	2	2	6	5
M.cingulatus, Maramena	AVG	1.702	1.096	0	2.666	0	3	1	2.333	2.666	1.333	1	4.333	4.333	4.333	3.666	1.186	1.101
Storch and Dahlmann (1995) *	MIN	1.52	0.96	0	2	0	2	1	2	2	1	1	4	4	4	3	1.08	1
	MAX	1.84	1.2	0	3	0	4	1	3	3	2	1	5	5	5	4	1.28	1.24
	n	50	50	3	3	3	3	3	3	3	3	3	3	3	3	3	50	50
M.kozaniensis, Ptolemais 3	AVG	1.77	1.075	2	5	2	5	2	2	4	4	4	2	1	3	3	1.11	0.969
van de Weerd (1979) *	MIN	1.73	1.03														1.07	0.93
	MAX	7.8	1.11														1.15	1
	n	9	10	1	1	1	1	1	1	1	1	1	1	1	1	1	8	8
M.bendai, Ptolemais 1	AVG	1.754	1.159	0.5	2.5	0	4	1.5	1.5	3	2.5	3.5	2.5	1	1.5	2	1.164	1.062
van de Weerd (1979) *	MIN	1.7	1.13	0	2	0	3	1	1	3	2	3	2	0	0	2	1.11	1.01
	MAX	1.8	1.19	1	3	0	5	2	2	3	3	4	3	2	3	2	1.2	1.09
	n	9	11	2	2	2	2	2	2	2	2	2	2	2	2	2	9	9
M.steffensi, Kardia	AVG	2.135	1 .411	1.5	2.5	2.5	3.5	1	4	2.5	3.5	3.5	3.5	1	4	2.5	1.441	1.346
van de Weerd (1979) *	MIN	1.99	1.35	1	2	2	3	1	3	2	3	3	3	1	4	2	1.35	1.25
	MAX	2.3	1.49	2	3	3	4	1	5	3	4	4	4	1	4	3	1.53	1.42
	n	25	28	2	2	2	2	2	2	2	2	2	2	2	2	2	24	25
*) state of non-metrical characters scored based on SEM photographs figured in the respective papers

## Sheet: Part2 m1
Supporting file S2: The non-metrical and basic metrical characteristics of studied samples of Micromys spp. in comparison to available literary data - Part 2: m1 and m2
		m1L	m1W	ANtAsym	tmaSIZE	tmaPOS	cingSIZE	cingCUSP	m2L	m2W
		(=d1)	(=d5)						(=d16)	(=d19)
Recent CZ	AVG	1.29192	0.784231	3.19231	2.46154	3.61538	3	1.61538	0.866944	0.783714
own data	MIN	1.21	0.72	1	1	3	1	1	0.8	0.73
	MAX	1.36	0.83	5	4	5	4	3	0.95	0.83
	n	26	26	26	26	26	26	26	36	36
Vistulian-Holocene	AVG	1.31	0.78	2	1.25	3.5	1.25	1.25	0.84	0.77
Tarkó,Rejtek,Zazdena,Souteska,Basta	MIN	1.22	0.73	1	1	3	1	1
own data	MAX	1.5	0.93	3	2	4	2	2
	n	5	5	4	4	4	4	4	1	1
Csarnóta 2	AVG	1.3814	0.819407	3	2.28571	3.42857	2.57143	1.92857
own data	MIN	1.30189	0.735849	1	1	1	1	1
	MAX	1.48113	0.924528	5	4	5	4	3
	n	14	14	14	14	14	14	14
Včeláre 6	AVG	1.38	0.95	2.88	3.13	3.38	3.75	3.13	0.951111	0.821111
own data	MIN	1.24	0.85	1	1	3	3	1	0.92	0.78
	MAX	1.42	0.99	5	5	4	5	5	0.98	0.86
	n	8	8	8	8	8	8	8	9	9
Beremend 11	n=1	1.46	0.81	1	4	3	3	2	0.87	0.67
Zhevachova Gora	AVG	1.38441	0.827957	2.75	2.5	3	3.5	3.25	0.973333	0.82
own data	MIN	1.33333	0.752688	1	1	3	2	2	0.96	0.81
	MAX	1.41935	0.860215	5	4	3	5	4	0.98	0.84
	n	4	4	4	4	4	4	4	3	3
Vinogradovka 2,3	AVG	1.5	0.8825	2.75	0.5	2	2.75	1.75	1.15	0.84
own data	MIN	1.46	0.86	2	0	0	2	1
	MAX	1.54	0.9	3	1	3	4	3
	n	4	4	4	4	4	4	4
Kotlovina 3	AVG	1.36	0.805	2	3	3	3	3
own data	MIN	1.33	0.77	1	2	3	2	2
	MAX	1.39	0.84	3	4	3	4	4
	n	2	2	2	2	2	2	2
Zamkowa Dolna	AVG	1.335	0.795	2.5	2.5	3	2.5	3
own data	MIN	1.27	0.79	2	1	3	2	3
	MAX	1.4	0.8	3	4	3	3	3
	n	2	2	2	2	2	2	2
Rembielice Krolewskie 1	AVG	1.4025	0.8125	1.75	2.25	3.75	4.5	4	0.94	0.75
own data	MIN	1.31	0.73	1	1	3	4	2
	MAX	1.52	0.89	3	3	5	5	5
	n	4	4	4	4	4	4	4	1	1
Rembielice Krolewskie II	AVG	1.44	0.85	2.5	2.5	3	3	2.5	0.9	0.81
own data	MIN	1.38	0.81	1	1	3	2	2
	MAX	1.5	0.89	4	4	3	4	3
	n	2	2	2	2	2	2	2	1	1
Gundersheim-Findling	AVG	1.51	0.95	2	2	3	2	3.5
own data	MIN	1.49	0.9	2	1	3	2	3
	MAX	1.53	1	2	3	3	2	4
	n	2	2	2	2	2	2	2
M.chalcides Ertemte	AVG	1.26182	0.753636	2.09091	1.09091	3.09091	1.81818	1.54545	0.93125	0.79125
own data	MIN	1.19	0.68	1	0	2	0	0	0.87	0.76
comp. Storch (1987)	MAX	1.35	0.85	4	2	4	3	3	0.98	0.82
	n	11	11	11	11	11	11	11	8	8
M.praeminus Weze	AVG	1.7	1						1.1
Sulimski (1964)	MIN	1.4	0.8						1
	MAX	1.8	1.1						1.3
	n	17	17						9
M.praeminutus Sete	AVG	1.455	0.85						1.09	0.95
Michaux (1969)	MIN	1.38	0.81
	MAX	1.53	0.89
	n	2	2						1	1
M.praeminutus Mas Rambault	AVG	1.4	0.85						1	0.84
Aguilar et al. (2002)	MIN	1.3	0.79						0.93	0.77
	MAX	1.53	0.9						1.08	0.91
	n	6	6						5	5
M.caesaris, TCH-13	AVG	1.44	0.82	3	3	4	2	2.5	0.98	0.85
Minwer-Barakat et al. (2008) *	MIN	1.38	0.78	3	3	4	1	2	0.95	0.83
	MAX	1.49	0.85	3	3	4	3	3	1.01	0.89
	n	9	9	2	2	2	2	2	6	6
M.cingulatus, Maramena	AVG	1.69	0.97	1.5	4	3	5	5	1.878	1.015
Storch and Dahlmann (1995) *	MIN	1.52	0.8	1	3	3	5	5	1.08	0.92
	MAX	1.72	1.03	2	5	3	5	5	1.28	1.04
	n	50	50	2	2	2	2	2	50	50
M.kozaniensis, Ptolemais 3	AVG	1.506	0.886	2	3	4	2	2	1.09	0.914
van de Weerd (1979) *	MIN	1.44	0.8						1.06	0.88
	MAX	1.6	0.94						1.14	0.94
	n	21	21	1	1	1	1	1	8	8
M.bendai, Ptolemais 1	AVG	1.603	0.959	1	2	3	4	2	1.131	1.006
van de Weerd (1979) *	MIN	1.51	0.91						1.07	0.95
	MAX	1.72	0.94						1.26	1.06
	n	20	20	1	1	1	1	1	16	16
M.steffensi, Kardia	AVG	1.88	1.164	2	1	3	1	2	1.425	1.219
van de Weerd (1979) *	MIN	1.82	1.09						1.33	1.116
	MAX	1.99	1.31						1.55	1.34
	n	28	28	1	1	1	1	1	29	29
*) state of non-metrical characters scored based on SEM photographs figured in the respective papers
